# Supplementary material for: Contamination of Proteus mirabilis harbouring various clinically important antimicrobial resistance genes in retail meat and aquatic products from food markets in China
Source: Front Microbiol. 2022 Dec 16;13:1086800. doi: 10.3389/fmicb.2022.1086800 (PMC9802577; doi:10.3389/fmicb.2022.1086800)
Supplement: Supplementary file 1 [file Table_1.XLSX]

## Sheet: Table S1 
Strain	Isolation date	Food markets	Source	Genome sequence size	Number of contigs	GC content (%)	Shortest contig size	Median sequence size	Mean sequence size	Longest contig size	N50 value	L50 value	aac(3)-Id	aac(3)-IId	aac(3)-IIe	aac(3)-IVa	aac(6')-Ib-cr5	aac(6')-IIa	aadA1	aadA2	aadA27	aadA5	aadA7	ant(2'')-Ia	aph(3')-Ia	aph(3'')-Ib	aph(3')-IIa	aph(3')-VIa	aph(4)-Ia	aph(6)-Id	arr-3	blaCARB-2	blaCMY-2	blaCTX-M-14	blaCTX-M-3	blaCTX-M-55	blaCTX-M-65	blaDHA-1	blaNDM-1	blaOXA-1	blaOXA-10	blaTEM-1	blaVEB-17	ble	bleO	cat	catA1	catA2	catB2
JZ117	2022-01-06	F1	Aquatic products	4060660	112	38.9	206	1768	36255.9	457426	180639	9	0	0	0	1	1	0	1	1	0	0	0	0	1	0	0	0	1	0	1	0	0	0	0	0	0	0	0	1	0	0	0	0	0	1	0	0	0
JZ119	2022-01-06	F1	Chicken meat	4323917	260	38.8	200	2644	16630.5	367529	76450	18	0	0	0	1	1	0	1	1	0	0	0	0	1	1	0	0	1	1	1	0	0	0	0	0	1	0	0	1	0	0	0	0	1	1	0	0	0
JZ71	2022-01-06	F1	Chicken meat	3961379	81	38.9	204	11166	48905.9	325295	170022	9	0	0	0	1	1	0	0	1	0	0	0	0	0	0	0	0	1	0	1	0	0	0	0	0	1	0	0	1	0	0	0	0	1	1	0	0	0
JZ81	2022-01-06	F1	Chicken meat	4000983	91	38.8	208	5406	43966.8	328327	155540	10	0	0	0	1	1	0	1	1	0	0	0	0	0	0	0	0	1	0	1	0	0	0	0	0	1	0	0	1	0	0	0	0	0	1	0	0	0
JZ91	2022-01-06	F1	Chicken meat	4012666	102	39	202	3093	39339.9	520013	137775	10	0	0	0	1	1	0	1	1	0	0	0	0	1	0	0	0	1	0	1	0	0	0	0	0	1	0	0	1	0	0	0	0	1	1	0	0	0
JZ105	2022-01-10	F10	Chicken meat	3984271	96	38.8	209	2104	41502.8	464895	202390	8	0	1	0	0	0	0	1	1	0	0	0	0	1	1	0	1	0	1	0	0	0	0	0	0	0	0	0	0	0	0	0	0	0	1	0	0	0
JZ110	2022-01-06	F10	Chicken meat	3892236	91	38.7	202	2678	42771.8	733769	142203	8	0	0	0	1	1	0	1	0	0	0	0	0	1	0	0	0	1	0	1	0	0	0	0	0	1	0	0	1	0	0	0	0	0	1	0	0	0
JZ75	2022-01-06	F10	Chicken meat	3997654	87	38.8	209	3329	45950	385885	184621	9	0	0	0	0	1	0	1	0	0	0	0	0	1	0	0	0	0	0	1	0	0	0	0	0	1	0	0	0	0	1	0	0	0	1	1	0	0
JZ16	2022-01-10	F11	Chicken meat	3986342	82	38.8	202	11237	48613.9	501413	178290	8	0	0	0	1	1	0	1	1	0	0	0	0	1	0	0	0	1	0	1	0	0	0	0	0	0	0	0	1	0	0	0	0	0	1	0	0	0
JZ28	2022-01-10	F11	Chicken meat	4047010	110	38.8	201	4932	36791	411990	113957	10	0	0	0	0	0	0	1	1	0	0	0	0	1	1	0	0	0	1	0	0	0	0	0	0	0	1	0	0	0	1	0	0	0	1	1	0	0
JZ32	2022-01-10	F11	Chicken meat	4061034	102	38.9	203	2850	39814.1	396325	185669	8	0	0	0	1	1	0	0	1	0	0	0	0	0	1	0	0	1	1	1	0	0	0	0	0	1	0	0	1	0	0	0	0	0	1	0	0	0
JZ37	2022-01-10	F11	Chicken meat	4049892	91	38.9	231	1907	44504.3	474438	210203	7	0	0	0	1	1	0	1	1	0	0	0	0	1	0	0	0	1	0	1	0	0	0	0	0	0	1	0	0	0	0	0	0	0	1	0	0	0
JZ52	2022-01-10	F11	Chicken meat	4110916	118	38.9	201	2146	34838.3	284572	147115	11	0	0	0	1	1	0	1	1	0	0	0	0	1	1	0	0	1	1	1	1	0	0	0	0	0	0	0	0	0	1	0	0	0	1	1	0	0
JZ54	2022-01-10	F11	Pork meat	4002145	79	38.9	202	3960	50660.1	539564	207400	7	0	0	0	1	0	0	0	1	0	0	0	0	1	0	0	0	1	0	0	0	0	0	0	0	1	0	0	0	0	0	0	0	0	1	0	0	0
JZ58	2022-01-10	F11	Chicken meat	3992766	85	38.9	203	3439	46973.7	402730	203193	8	0	0	0	1	0	0	1	1	0	0	0	0	1	0	0	0	1	0	0	0	0	0	0	0	0	1	0	0	0	0	0	0	0	1	0	0	0
JZ6	2022-01-10	F11	Chicken meat	4048061	97	38.9	231	1768	41732.6	473658	185522	8	0	0	0	1	1	0	1	1	0	0	0	0	1	0	0	0	1	0	1	0	0	0	0	0	0	1	0	0	0	0	0	0	0	1	0	0	0
JZ94	2022-01-06	F12	Pork meat	4047965	126	38.9	207	3278	32126.7	271595	133167	11	0	0	0	1	1	0	1	0	0	0	0	0	1	1	0	0	1	1	1	0	0	0	0	0	0	1	0	0	0	1	0	0	0	1	1	0	0
JZ109	2022-01-10	F13	Chicken meat	4064378	84	38.9	257	4405	48385.5	504083	189590	8	0	0	0	1	1	0	1	1	0	0	0	0	0	1	0	0	1	1	1	0	0	0	0	0	1	0	1	1	0	0	0	1	0	1	0	0	0
JZ111	2022-01-10	F13	Chicken meat	3972898	88	38.8	214	4685	45146.6	258793	168762	9	0	0	0	1	1	0	1	1	0	0	0	0	1	1	0	0	1	1	1	0	0	0	0	0	1	0	0	1	0	0	0	0	1	1	0	0	0
JZ73	2022-01-10	F13	Chicken meat	4000175	109	38.9	208	3279	36698.9	266146	150078	11	0	1	0	1	1	0	1	0	0	1	0	0	1	1	0	0	1	1	1	0	0	0	0	0	1	0	0	1	0	1	0	0	0	1	1	0	0
JZ74	2022-01-10	F13	Chicken meat	3894671	81	38.7	209	13087	48082.4	387003	159709	9	0	0	0	1	1	0	1	0	0	0	0	0	1	0	0	0	1	0	1	0	0	0	0	0	1	0	0	1	0	0	0	0	0	1	0	0	0
JZ76	2022-01-10	F13	Chicken meat	3910792	76	38.8	214	4550	51457.8	353267	197014	8	0	0	0	0	0	0	1	0	0	0	0	0	1	1	0	0	0	1	0	0	0	0	0	0	0	0	0	0	0	0	0	0	0	1	1	0	0
JZ79	2022-01-10	F13	Pork meat	4011301	103	38.8	210	3958	38944.7	337461	128877	10	0	0	0	1	1	0	1	1	0	0	0	0	1	1	1	0	1	0	1	0	0	0	0	0	0	1	0	0	0	0	0	0	0	1	0	0	0
JZ95	2022-01-10	F13	Chicken meat	4083140	98	38.5	206	4336	41664.7	467345	169893	9	0	0	0	1	1	0	1	0	0	0	0	0	1	0	0	0	1	0	1	0	0	0	0	0	1	0	0	1	0	0	0	0	0	1	0	0	0
JZ1	2022-01-02	F14	Chicken meat	4013707	112	39	201	6382	35836.7	271072	113397	13	0	0	0	1	1	0	1	1	0	0	0	0	1	0	0	0	1	0	1	0	0	0	0	0	1	0	0	1	0	0	0	0	1	1	0	0	0
JZ21	2022-01-02	F14	Chicken meat	3945174	79	38.9	204	12441	49938.9	339407	166525	9	0	0	0	1	1	0	0	1	0	0	0	0	1	0	0	0	1	0	1	0	0	0	0	0	1	0	0	1	0	0	0	0	1	1	0	0	0
JZ26	2022-01-02	F14	Chicken meat	4061936	95	38.9	206	1943	42757.2	458255	197866	8	0	0	0	1	1	0	1	1	0	0	0	0	1	0	0	0	1	0	1	0	0	0	0	0	0	0	0	1	0	0	0	0	0	1	0	0	0
JZ31	2022-01-02	F14	Chicken meat	4057479	95	38.9	209	6770	42710.3	328119	167511	10	0	0	0	1	1	0	1	0	0	0	0	0	1	0	0	0	1	0	1	0	0	1	0	0	0	0	0	1	0	1	0	0	0	1	0	0	0
JZ33	2022-01-02	F14	Chicken meat	3957411	87	38.8	208	4083	45487.5	480628	200970	8	0	0	0	1	1	0	1	1	0	0	0	0	1	0	0	0	1	0	1	0	0	1	0	0	0	0	0	1	0	1	0	0	0	1	0	0	0
JZ35	2022-01-02	F14	Pork meat	3792550	50	38.5	202	21091	75851	470459	246600	6	0	0	0	0	0	0	0	0	0	0	0	0	0	0	0	0	0	0	0	0	0	0	0	0	0	0	0	0	0	0	0	0	0	1	0	0	0
JZ36	2022-01-02	F14	Chicken meat	4106236	125	38.8	201	4099	32849.9	279022	118006	11	0	0	0	0	0	0	1	1	0	0	0	0	0	1	0	1	0	1	0	0	0	0	0	0	0	0	0	0	0	0	0	0	0	1	0	0	0
JZ38	2022-01-02	F14	Chicken meat	3990078	85	38.9	203	1981	46942.1	467242	245228	6	0	0	0	1	1	0	1	1	0	0	0	0	1	0	0	0	1	0	1	0	0	0	0	0	0	0	0	1	0	0	0	0	0	1	0	0	0
JZ41	2022-01-02	F14	Chicken meat	4020754	109	38.8	230	2052	36887.7	363621	212885	8	0	0	0	1	1	0	0	1	0	0	0	0	1	0	0	0	1	0	1	0	0	0	0	0	1	0	0	1	0	0	0	0	1	1	0	0	0
JZ47	2022-01-02	F14	Pork meat	3792756	49	38.5	202	12361	77403.2	470550	246600	6	0	0	0	0	0	0	0	0	0	0	0	0	0	0	0	0	0	0	0	0	0	0	0	0	0	0	0	0	0	0	0	0	0	1	0	0	0
JZ5	2022-01-02	F14	Pork meat	3792976	50	38.5	202	21091	75859.5	438285	246600	6	0	0	0	0	0	0	0	0	0	0	0	0	0	0	0	0	0	0	0	0	0	0	0	0	0	0	0	0	0	0	0	0	0	1	0	0	0
JZ62	2022-01-02	F14	Pork meat	3921346	103	38.9	209	2881	38071.3	317042	189590	8	0	0	0	1	1	0	0	1	0	0	0	0	1	1	0	0	1	1	1	0	0	0	0	0	1	0	0	1	0	0	0	0	1	0	0	0	0
JZ66	2022-01-02	F14	Pork meat	3793088	50	38.5	202	21091	75861.8	569962	246600	6	0	0	0	0	0	0	0	0	0	0	0	0	0	0	0	0	0	0	0	0	0	0	0	0	0	0	0	0	0	0	0	0	0	1	0	0	0
JZ113	2022-01-06	F2	Chicken meat	4042269	83	38.8	214	5605	48702	417998	170946	9	1	0	0	0	0	0	1	0	0	0	1	0	0	0	0	0	0	0	0	0	0	0	0	0	0	0	0	0	0	0	0	0	0	1	0	1	0
JZ115	2022-01-06	F2	Pork meat	3996422	77	38.7	209	4235	51901.6	373461	211684	8	0	0	0	1	1	0	1	1	0	0	0	0	1	0	0	0	1	0	1	0	0	0	0	0	0	1	0	0	0	0	0	0	0	1	0	0	0
JZ90	2022-01-06	F2	Chicken meat	3977326	92	38.6	200	4576	43231.8	463786	225162	7	0	0	0	1	1	0	1	0	0	0	0	0	0	0	0	0	1	0	1	0	0	0	0	0	0	1	0	0	0	0	0	0	0	1	0	0	0
JZ99	2022-01-06	F2	Chicken meat	3902376	105	38.8	200	3014	37165.5	449622	170870	8	0	0	0	1	1	0	1	1	0	0	0	0	1	0	0	0	1	0	1	0	0	0	0	0	0	1	0	0	0	0	0	0	0	1	0	0	0
JZ10	2022-01-02	F3	Aquatic products	3812305	68	38.6	213	4293	56063.3	459371	214555	7	0	0	0	0	0	0	1	0	0	0	0	0	1	0	0	0	0	0	0	0	0	0	0	0	0	0	0	0	0	0	0	0	0	1	0	0	0
JZ12	2022-01-02	F3	Chicken meat	3887035	61	38.7	205	8091	63721.9	582250	238496	6	0	0	0	1	1	0	1	0	0	0	0	0	1	0	0	0	1	0	1	0	0	0	0	0	0	1	0	0	0	0	0	0	0	1	0	0	0
JZ17	2022-01-02	F3	Chicken meat	4030350	70	38.9	209	4579	57576.4	339347	206298	8	0	0	0	1	1	0	0	1	0	0	0	0	1	1	0	0	1	1	1	0	0	0	0	0	0	0	0	1	0	1	0	0	0	1	0	0	0
JZ20	2022-01-02	F3	Chicken meat	3943627	69	38.9	204	6619	57154	339406	188545	8	0	0	0	0	0	0	1	1	0	0	0	0	1	1	0	0	0	1	0	0	0	0	0	0	0	0	0	0	0	0	0	0	0	1	0	0	0
JZ22	2022-01-02	F3	Pork meat	4076774	73	38.9	200	4616	55846.2	440585	210663	8	0	0	1	0	0	0	1	0	0	0	0	0	1	1	0	0	0	1	0	0	0	0	0	0	0	0	0	0	0	1	0	0	0	1	1	0	1
JZ34	2022-01-02	F3	Chicken meat	4125155	81	39	202	8302	50927.8	332678	212142	8	0	0	0	1	1	0	0	1	0	0	0	0	1	0	0	0	1	0	1	0	0	0	0	0	1	0	0	1	0	0	0	0	1	1	0	0	0
JZ40	2022-01-02	F3	Chicken meat	4042050	92	39.1	209	2892	43935.3	512093	169575	8	0	0	0	1	1	0	1	1	0	0	0	0	0	1	0	1	1	1	1	0	0	0	0	0	1	0	0	1	0	0	0	0	0	1	0	0	0
JZ48	2022-01-02	F3	Pork meat	3920630	79	38.7	209	3589	49628.2	383416	177213	8	0	0	0	0	0	0	0	0	0	0	0	0	0	0	0	0	0	0	0	0	0	0	0	0	0	0	0	0	0	0	0	0	0	0	0	0	0
JZ51	2022-01-02	F3	Chicken meat	3895983	84	38.7	209	1833	46380.8	476415	206616	8	0	0	0	0	1	0	0	1	0	0	0	0	1	1	0	0	0	1	1	0	0	0	0	0	0	0	0	1	0	0	0	0	0	1	0	0	0
JZ57	2022-01-02	F3	Chicken meat	4013479	85	39	209	3178	47217.4	453620	207015	8	0	0	0	1	1	0	0	1	0	1	0	0	1	1	0	0	1	1	1	0	0	1	0	0	0	0	0	1	0	0	0	0	1	1	0	0	0
JZ59	2022-01-02	F3	Chicken meat	4009401	118	38.9	206	2076	33978	457924	146049	9	0	1	0	0	1	0	1	1	0	1	0	0	1	1	0	0	0	1	1	1	0	0	1	0	0	0	0	1	0	1	0	0	0	1	1	0	0
JZ65	2022-01-02	F3	Chicken meat	4040232	96	38.9	222	3959	42085.8	381498	201503	8	0	0	0	0	1	0	1	1	0	0	0	1	1	1	0	0	0	1	1	0	0	0	0	0	0	0	0	1	0	1	0	0	0	1	0	0	0
JZ18	2022-01-02	F4	Pork meat	3998562	91	38.9	204	2947	43940.2	529791	217995	7	0	0	0	1	1	0	1	1	0	0	0	0	1	1	0	0	1	1	1	0	0	0	0	0	1	0	0	1	0	0	0	0	1	1	0	0	0
JZ19	2022-01-02	F4	Chicken meat	4073683	100	38.9	206	3633	40736.8	471499	193533	7	0	0	0	1	1	0	1	1	0	0	0	0	1	0	0	0	1	0	1	0	0	0	0	0	1	0	0	1	0	0	0	0	1	1	0	0	0
JZ3	2022-01-02	F4	Chicken meat	3970113	95	38.9	207	2017	41790.7	453380	153352	8	0	0	0	0	1	0	0	1	0	1	0	0	1	1	0	0	0	1	1	1	0	0	0	0	0	0	0	1	0	1	0	0	1	1	0	0	0
JZ43	2022-01-02	F4	Chicken meat	3998993	90	38.8	209	2178	44433.3	798954	176869	7	0	0	0	1	1	0	1	1	0	0	0	0	0	0	0	0	1	0	1	0	0	0	0	0	0	0	0	1	0	0	0	0	0	1	0	0	0
JZ44	2022-01-02	F4	Pork meat	4020058	90	38.9	209	1776	44667.3	494577	159708	8	0	0	0	1	1	0	1	1	0	0	0	0	0	0	0	0	1	0	1	0	0	0	0	0	0	0	0	1	0	0	0	0	0	1	0	0	0
JZ45	2022-01-02	F4	Chicken meat	3980331	91	38.9	200	2548	43739.9	414336	176519	8	0	0	0	1	1	0	0	1	0	0	0	0	1	1	0	0	1	1	1	0	0	0	0	0	1	0	0	1	0	0	0	0	0	1	0	0	0
JZ56	2022-01-02	F4	Pork meat	4013524	77	38.7	205	9924	52123.7	454790	192270	8	0	0	0	0	0	0	1	0	0	0	0	0	0	0	0	0	0	0	0	0	0	0	0	0	0	0	0	0	0	0	0	0	0	1	0	0	0
JZ8	2022-01-02	F4	Chicken meat	4060903	88	38.9	204	11791	46146.6	472111	138742	10	0	0	0	1	1	0	1	1	0	0	0	0	0	0	0	0	1	0	1	0	1	0	0	0	0	0	0	1	0	0	0	0	0	1	0	0	0
JZ106	2022-01-06	F5	Chicken meat	4342933	242	39	202	2852	17946	215598	67498	20	0	0	0	1	1	0	1	1	0	0	0	0	1	1	0	0	1	1	1	0	0	0	0	0	1	0	0	1	0	0	0	0	1	1	1	0	0
JZ121	2022-01-06	F5	Chicken meat	3980304	80	38.9	241	4685	49753.8	504088	193878	8	0	0	0	1	1	0	1	1	0	0	0	0	0	1	0	0	1	1	1	0	0	0	0	0	1	0	0	1	0	0	0	0	0	1	0	0	0
JZ70	2022-01-06	F5	Chicken meat	3895075	92	38.6	206	4582	42337.8	426885	209131	7	0	0	0	1	1	0	1	1	0	0	0	0	1	0	0	0	1	0	1	0	0	0	0	0	0	0	0	1	0	0	0	0	0	1	0	0	0
JZ93	2022-01-06	F5	Pork meat	3908254	76	38.7	222	3180	51424.4	571077	230361	7	0	0	0	1	1	0	1	1	0	0	0	0	1	0	0	0	1	0	1	0	0	0	0	0	0	1	0	0	0	0	0	0	0	1	0	0	0
JZ96	2022-01-06	F5	Chicken meat	4045174	88	38.9	205	7421	45967.9	554937	162965	9	0	0	0	1	1	0	0	1	0	0	0	0	1	1	0	0	1	1	1	0	0	0	0	0	1	0	0	1	0	0	0	0	1	1	0	0	0
JZ98	2022-01-06	F5	Chicken meat	4185858	222	38.7	206	3318	18855.2	205400	69953	20	0	1	0	1	1	0	0	1	0	1	0	0	0	1	0	0	1	1	1	0	0	0	0	0	0	0	0	1	0	1	0	0	0	1	0	0	0
JZ24	2021-12-29	F6	Chicken meat	4017404	66	38.9	204	13088	60869.8	339966	191799	8	0	0	0	1	1	0	0	1	0	0	0	0	0	0	0	0	1	0	1	0	0	0	0	0	0	0	0	1	0	0	0	0	1	1	0	0	0
JZ27	2021-12-29	F6	Chicken meat	4083180	95	38.8	210	1794	42980.8	395271	169728	8	0	0	0	1	0	0	1	1	0	0	0	1	0	0	0	0	1	0	0	0	0	0	0	0	0	1	0	0	1	0	0	0	0	1	0	0	0
JZ29	2021-12-29	F6	Pork meat	4010844	131	38.9	201	2691	30617.1	442298	155686	8	0	0	0	1	1	0	1	0	0	0	0	0	1	1	0	0	1	1	1	0	0	0	0	0	0	1	0	0	0	1	0	0	0	1	1	0	0
JZ50	2021-12-29	F6	Chicken meat	3991493	82	39	223	2850	48676.7	692501	234927	6	0	0	0	1	1	0	1	1	0	0	0	0	1	1	0	0	1	1	1	0	0	0	0	0	1	0	0	1	0	0	0	0	0	1	0	0	0
JZ60	2021-12-29	F6	Chicken meat	4118519	120	39	201	3424	34321	406576	155274	9	0	0	0	1	1	0	1	1	0	0	0	0	1	1	0	0	1	1	1	0	0	0	0	0	0	1	0	0	0	1	0	0	0	1	1	0	0
JZ9	2021-12-29	F6	Chicken meat	4051595	97	38.8	202	3371	41769	672573	200263	8	0	0	0	1	1	0	1	1	0	0	0	0	1	0	0	0	1	0	1	0	0	0	0	1	0	0	0	1	0	1	0	0	0	1	1	0	0
JZ13	2022-01-10	F7	Chicken meat	4044956	98	39	202	4841	41275.1	458023	145819	9	0	0	0	1	1	0	1	1	0	0	0	0	1	0	0	0	1	0	1	0	1	0	0	0	0	0	0	1	0	1	0	0	0	1	1	0	0
JZ14	2022-01-10	F7	Chicken meat	3966098	79	38.9	204	11208	50203.8	339966	185471	9	0	0	0	1	1	0	0	1	0	0	0	0	1	0	0	0	1	0	1	0	0	0	0	0	1	0	0	1	0	0	0	0	1	1	0	0	0
JZ15	2022-01-10	F7	Chicken meat	3858635	79	38.6	202	3958	48843.5	540804	150077	9	0	0	0	1	1	0	1	0	0	0	0	0	0	0	0	0	1	0	1	0	0	0	0	0	1	0	0	1	0	0	0	0	0	1	0	0	0
JZ25	2022-01-10	F7	Chicken meat	4060891	85	38.9	204	9128	47775.2	430102	161422	8	0	0	0	1	1	0	1	1	0	0	0	0	0	0	0	0	1	0	1	0	1	0	0	0	0	0	0	1	0	0	0	0	0	1	0	0	0
JZ30	2022-01-10	F7	Chicken meat	3947646	86	38.9	203	2597	45902.9	459134	207370	7	0	0	0	0	0	0	1	0	0	0	0	0	1	0	0	0	1	0	0	0	0	0	0	0	0	1	0	0	0	0	0	0	0	1	0	0	0
JZ4	2022-01-10	F7	Aquatic products	3893809	91	38.6	206	4582	42789.1	424836	209131	7	0	0	0	1	1	0	1	1	0	0	0	0	1	0	0	0	1	0	1	0	0	0	0	0	0	0	0	1	0	0	0	0	0	1	0	0	0
JZ42	2022-01-10	F7	Chicken meat	3975731	87	38.7	222	3960	45698.1	501878	225968	7	0	0	0	0	1	1	1	1	1	0	0	1	0	1	0	0	0	1	1	0	0	0	0	0	0	0	0	1	0	0	1	0	1	1	0	0	0
JZ49	2022-01-10	F7	Pork meat	4061385	116	38.8	211	2613	35011.9	454848	190693	8	0	0	0	1	1	0	1	0	0	0	0	0	0	0	0	0	1	0	1	0	0	0	0	0	0	0	0	0	0	0	0	0	0	1	0	0	0
JZ53	2022-01-10	F7	Aquatic products	3894882	93	38.6	206	4582	41880.5	379646	209380	8	0	0	0	1	1	0	1	1	0	0	0	0	1	0	0	0	1	0	1	0	0	0	0	0	0	0	0	1	0	0	0	0	0	1	0	0	0
JZ61	2022-01-10	F7	Pork meat	4225148	93	38.9	211	5002	45431.7	454806	190233	7	0	0	0	1	0	0	1	1	0	0	0	0	1	0	0	0	1	0	0	0	0	0	0	0	0	1	0	0	0	0	0	0	1	1	0	0	0
JZ64	2022-01-10	F7	Pork meat	3914507	82	38.9	205	3960	47737.9	340296	217935	8	0	0	0	1	1	0	1	1	0	0	0	0	1	1	0	0	1	1	1	0	0	0	0	0	1	0	0	1	0	0	0	0	1	1	0	0	0
JZ7	2022-01-10	F7	Aquatic products	3894205	92	38.6	206	4582	42328.3	424836	209380	7	0	0	0	1	1	0	1	1	0	0	0	0	1	0	0	0	1	0	1	0	0	0	0	0	0	0	0	1	0	0	0	0	0	1	0	0	0
JZ116	2022-01-06	F8	Pork meat	4016375	91	38.8	201	11256	44136	254296	116558	11	0	0	0	0	1	0	0	1	0	0	0	0	1	1	0	0	0	1	1	0	0	0	0	0	0	0	0	1	0	0	0	0	0	1	0	0	0
JZ78	2022-01-06	F8	Chicken meat	4051569	87	39	203	5407	46569.8	388260	166537	9	0	0	0	1	1	0	1	1	0	0	0	0	1	0	0	0	1	0	1	0	0	0	0	0	1	0	0	1	0	0	0	0	0	1	0	0	0
JZ69	2022-01-06	F9	Aquatic products	3989126	90	38.9	203	2152	44323.6	466496	186840	8	0	0	0	1	1	0	1	1	0	0	0	0	1	0	0	0	1	0	1	0	0	0	0	0	0	0	0	1	0	0	0	0	0	1	0	0	0
JZ83	2022-01-06	F9	Aquatic products	3967769	109	38.6	209	3302	36401.6	241029	109396	12	0	0	0	0	0	0	0	0	0	0	0	0	0	0	0	0	0	0	0	0	0	0	0	0	0	0	0	0	0	0	0	0	0	1	0	0	0
[truncated: 36 more columns]
